# Supplementary material for: A novel cis-regulatory element drives early expression of Nkx3.2 in the gnathostome primary jaw joint
Source: eLife. 2022 Nov 15;11:e75749. doi: 10.7554/eLife.75749 (PMC9665848; doi:10.7554/eLife.75749)
Supplement: Figure 7—source data 1. [file elife-75749-fig7-data1.zip]

Archive with 1 entries (1 files):
- Figure 7_Source Data 1.TPS
