# Supplementary material for: A novel cis-regulatory element drives early expression of Nkx3.2 in the gnathostome primary jaw joint
Source: eLife. 2022 Nov 15;11:e75749. doi: 10.7554/eLife.75749 (PMC9665848; doi:10.7554/eLife.75749)
Supplement: Figure 7—source data 2. [file elife-75749-fig7-data2.csv]

SpmnID	ID	Genotype	Geno	Colour	Side
1	2	WT	0	Blue	L
2	3	WT	0	Blue	L
3	4	WT	0	Blue	L
4	5	WT	0	Blue	L
5	6	WT	0	Blue	L
6	7	WT	0	Blue	L
7	8	WT	0	Blue	L
8	9	WT	0	Blue	L
9	10	WT	0	Blue	L
10	11	WT	0	Blue	L
11	12	WT	0	Blue	L
12	13	WT	0	Blue	L
13	14	Het	1	Green	L
14	15	Het	1	Green	L
15	16	Het	1	Green	L
16	17	Het	1	Green	L
17	18	Het	1	Green	L
18	19	Het	1	Green	L
19	20	Het	1	Green	L
20	21	Het	1	Green	L
21	22	Het	1	Green	L
22	23	Het	1	Green	L
23	24	Mut	2	Red	L
24	25	Mut	2	Red	L
25	26	Mut	2	Red	L
26	27	Mut	2	Red	L
27	28	Mut	2	Red	L
28	29	Mut	2	Red	L
29	30	Mut	2	Red	L
30	31	Mut	2	Red	L
31	32	WT	0	Blue	R
32	33	WT	0	Blue	R
33	34	WT	0	Blue	R
34	35	WT	0	Blue	R
35	36	WT	0	Blue	R
36	37	WT	0	Blue	R
37	38	WT	0	Blue	R
38	39	WT	0	Blue	R
39	40	WT	0	Blue	R
40	41	WT	0	Blue	R
41	42	WT	0	Blue	R
42	43	WT	0	Blue	R
43	44	Het	1	Green	R
44	45	Het	1	Green	R
45	46	Het	1	Green	R
46	47	Het	1	Green	R
47	48	Het	1	Green	R
48	49	Het	1	Green	R
49	50	Het	1	Green	R
50	51	Het	1	Green	R
51	52	Het	1	Green	R
52	53	Het	1	Green	R
53	54	Mut	2	Red	R
54	55	Mut	2	Red	R
55	56	Mut	2	Red	R
56	57	Mut	2	Red	R
57	58	Mut	2	Red	R
58	59	Mut	2	Red	R
59	60	Mut	2	Red	R
60	61	Mut	2	Red	R
